# Supplementary material for: High-Resolution 3D Printing Fabrication of a Microfluidic Platform for Blood Plasma Separation
Source: Polymers (Basel). 2022 Jun 22;14(13):2537. doi: 10.3390/polym14132537 (PMC9269563; doi:10.3390/polym14132537)
Supplement: Supplementary file 1 [file polymers-14-02537-s001.zip]

Archive with 1 entries (1 files):
- polymers-1723887-supplementary.pdf
